# Supplementary material for: Biased signaling due to oligomerization of the G protein-coupled platelet-activating factor receptor
Source: Nat Commun. 2022 Oct 26;13:6365. doi: 10.1038/s41467-022-34056-4 (PMC9606269; doi:10.1038/s41467-022-34056-4)
Supplement: Supplementary file 3 — Source Data [file 41467_2022_34056_MOESM3_ESM.xlsx]

## Sheet: Figure 1b
Figure 1b	+					++					+++
No.	1-step	2-steps	3-steps	4-steps		1-step	2-steps	3-steps	4-steps		1-step	2-steps	3-steps	4-steps
N=1	0.5749	0.3476	0.0504	0.0271		0.3946	0.3639	0.1419	0.0996		0.3056	0.3968	0.1399	0.1577
N=2	0.5585	0.3736	0.0442	0.0238		0.3936	0.3381	0.1577	0.1106		0.3313	0.4	0.1263	0.1424
N=3	0.5459	0.371	0.054	0.0291		0.3873	0.3498	0.1545	0.1084		0.2698	0.4956	0.1103	0.1243

## Sheet: Figure 1d
	Figure 1d
		time(s)	Fluorescence fold of basal				time(s)	Fluorescence fold of basal					time(s)	Fluorescence fold of basal
		0	0.962				0	0.9608					0	0.9524
		0.05	0.9736				0.05	0.9608					0.05	0.9564
		0.1	0.9736				0.1	0.9608					0.1	0.9564
		0.15	0.9712				0.15	0.9528					0.15	0.9564
		0.2	0.9712				0.2	0.9464					0.2	0.9564
		0.25	0.9736				0.25	0.9448					0.25	0.9564
		0.3	0.9712				0.3	0.9204					0.3	0.96
		0.35	0.9888				0.35	0.9204					0.35	0.96
		0.4	0.9968				0.4	0.9204					0.4	0.9732
		0.45	0.9888				0.45	0.938					0.45	0.9744
		0.5	0.9968				0.5	0.938					0.5	0.9744
		0.55	1.0076				0.55	0.9456					0.55	0.9732
		0.6	1.402				0.6	0.9456					0.6	0.9672
		0.65	1.5968				0.65	0.9476					0.65	0.9672
		0.7	1.6576				0.7	2.6868					0.7	0.9672
		0.75	1.666				0.75	3.7					0.75	0.9672
		0.8	1.666				0.8	3.7					0.8	0.9672
		0.85	1.666				0.85	3.7					0.85	0.9676
		0.9	1.6712				0.9	3.7384					0.9	0.972
		0.95	1.6712				0.95	3.62					0.95	4.6592
		1	1.64				1	3.6132					1	4.6592
		1.05	1.64				1.05	3.5144					1.05	4.6592
		1.1	1.6892				1.1	3.5144					1.1	4.5572
		1.15	1.6592				1.15	3.5144					1.15	4.502
		1.2	1.6592				1.2	3.5664					1.2	4.502
		1.25	1.668				1.25	3.5664					1.25	4.4588
		1.3	1.668				1.3	3.6412					1.3	4.502
		1.35	1.668				1.35	3.5664					1.35	4.4588
		1.4	1.668				1.4	3.5484					1.4	4.4148
		1.45	1.6852				1.45	3.5484					1.45	4.3988
		1.5	1.6852				1.5	3.4836					1.5	4.3988
		1.55	1.6752				1.55	3.4836					1.55	4.3312
		1.6	1.6752				1.6	3.778					1.6	4.0828
		1.65	1.6752				1.65	3.778					1.65	3.9768
		1.7	1.6056				1.7	3.5836					1.7	3.8776
		1.75	1.6056				1.75	3.6508					1.75	3.8776
		1.8	1.6196				1.8	3.6508					1.8	3.8776
		1.85	1.6196				1.85	3.6092					1.85	3.7168
		1.9	1.6372				1.9	3.6508					1.9	3.812
		1.95	1.638				1.95	3.6648					1.95	3.8864
		2	1.644				2	3.6648					2	3.812
		2.05	1.646				2.05	3.6756					2.05	3.812
		2.1	1.644				2.1	3.6756					2.1	3.9128
		2.15	1.644				2.15	3.66					2.15	3.92
		2.2	1.646				2.2	3.6124					2.2	3.9312
		2.25	1.5868				2.25	3.66					2.25	3.9872
		2.3	1.5868				2.3	3.66					2.3	3.9312
		2.35	1.5784				2.35	3.6588					2.35	3.9852
		2.4	1.5784				2.4	3.7204					2.4	4.156
		2.45	1.5784				2.45	3.7268					2.45	4.41
		2.5	1.626				2.5	3.7204					2.5	4.4456
		2.55	1.626				2.55	3.6588					2.55	4.5064
		2.6	1.6464				2.6	3.6884					2.6	4.5064
		2.65	1.6792				2.65	3.6372					2.65	4.5064
		2.7	1.6792				2.7	3.6372					2.7	4.2992
		2.75	1.6464				2.75	3.6372					2.75	4.2956
		2.8	1.652				2.8	3.648					2.8	4.2708
		2.85	1.652				2.85	3.6372					2.85	4.2412
		2.9	1.6408				2.9	3.4992					2.9	4.2412
		2.95	1.5792				2.95	3.4964					2.95	4.1064
		3	1.6412				3	3.4992					3	3.9956
		3.05	1.5832				3.05	3.4992					3.05	3.9556
		3.1	1.5832				3.1	3.7804					3.1	3.7592
		3.15	1.6288				3.15	3.9328					3.15	3.9556
		3.2	1.6288				3.2	3.9328					3.2	3.804
		3.25	1.6288				3.25	3.9328					3.25	3.7976
		3.3	1.654				3.3	3.8072					3.3	3.804
		3.35	1.6688				3.35	3.7732					3.35	3.804
		3.4	1.654				3.4	3.6228					3.4	3.7976
		3.45	1.654				3.45	3.6228					3.45	3.6028
		3.5	1.6688				3.5	3.6948					3.5	3.4672
		3.55	1.6688				3.55	3.6948					3.55	3.4188
		3.6	1.6684				3.6	3.6948					3.6	3.4188
		3.65	1.6684				3.65	3.6948					3.65	3.4628
		3.7	1.6684				3.7	3.5876					3.7	3.4188
		3.75	1.558				3.75	3.5876					3.75	2.9276
		3.8	1.558				3.8	3.5876					3.8	2.9276
		3.85	1.558				3.85	3.4764					3.85	3.064
		3.9	1.6024				3.9	3.5876					3.9	3.064
		3.95	1.6024				3.95	3.4908					3.95	3.088
		4	1.62				4	3.4908					4	3.1208
		4.05	1.62				4.05	3.6176					4.05	3.1208
		4.1	1.658				4.1	3.622					4.1	3.1348
		4.15	1.62				4.15	3.622					4.15	3.3256
		4.2	1.62				4.2	3.622					4.2	3.3504
		4.25	1.62				4.25	3.5564					4.25	3.41
		4.3	1.62				4.3	3.5476					4.3	3.5312
		4.35	1.62				4.35	3.5476					4.35	3.41
		4.4	1.6436				4.4	3.5476					4.4	3.3752
		4.45	1.6456				4.45	3.5476					4.45	3.41
		4.5	1.6456				4.5	3.4632					4.5	3.4652
		4.55	1.6436				4.55	3.4632					4.55	3.3752
		4.6	1.6496				4.6	3.4632					4.6	3.3752
		4.65	1.5928				4.65	3.4632					4.65	3.286
		4.7	1.532				4.7	3.5396					4.7	3.09
		4.75	1.532				4.75	3.5396					4.75	3.09
		4.8	1.636				4.8	3.5396					4.8	3.09
		4.85	1.6156				4.85	3.5396					4.85	3.3952
		4.9	1.6156				4.9	3.45					4.9	3.4192
		4.95	1.6156				4.95	3.4292					4.95	3.4192
		5	1.6156				5	3.4292					5	3.45
		5.05	1.612				5.05	3.492					5.05	3.4192
		5.1	1.5892				5.1	3.4352					5.1	3.4
		5.15	1.612				5.15	3.4352					5.15	3.3332
		5.2	1.6316				5.2	3.4516					5.2	3.4
		5.25	1.612				5.25	3.4516					5.25	3.4
		5.3	1.6316				5.3	3.4516					5.3	3.4
		5.35	1.6328				5.35	3.4516					5.35	3.44
		5.4	1.6316				5.4	3.4516					5.4	3.474
		5.45	1.6328				5.45	3.5592					5.45	3.474
		5.5	1.6936				5.5	3.5348					5.5	3.474
		5.55	1.6936				5.55	3.5348					5.55	3.4952
		5.6	1.63				5.6	3.5348					5.6	3.4952
		5.65	1.7132				5.65	3.5348					5.65	3.4952
		5.7	1.63				5.7	3.5348					5.7	3.3764
		5.75	1.63				5.75	3.5308					5.75	3.0588
		5.8	1.5936				5.8	3.5308					5.8	3.0152
		5.85	1.5936				5.85	3.5308					5.85	2.9804
		5.9	1.5936				5.9	3.4652					5.9	2.9804
		5.95	1.6252				5.95	3.4428					5.95	3.0588
		6	1.6252				6	3.3632					6	3.088
		6.05	1.6252				6.05	3.3632					6.05	3.1188
		6.1	1.6252				6.1	3.422					6.1	3.2532
		6.15	1.6252				6.15	3.422					6.15	3.2532
		6.2	1.6036				6.2	3.494					6.2	3.1384
		6.25	1.6036				6.25	3.5496					6.25	3.1384
		6.3	1.612				6.3	3.634					6.3	3.128
		6.35	1.628				6.35	3.634					6.35	2.9556
		6.4	1.612				6.4	3.634					6.4	2.722
		6.45	1.612				6.45	3.634					6.45	2.108
		6.5	1.6044				6.5	3.5616					6.5	1.7804
		6.55	1.6044				6.55	3.5616					6.55	1.7476
		6.6	1.6044				6.6	3.6508					6.6	1.7164
		6.65	1.628				6.65	3.6508					6.65	1.7476
		6.7	1.628				6.7	3.5556					6.7	1.7524
		6.75	1.628				6.75	3.3596					6.75	1.7524
		6.8	1.5832				6.8	3.3596					6.8	1.7948
		6.85	1.5832				6.85	3.3596					6.85	1.8264
		6.9	1.5832				6.9	3.4244					6.9	1.8592
		6.95	1.6424				6.95	3.4244					6.95	1.8916
		7	1.6472				7	3.4732					7	1.9232
		7.05	1.6868				7.05	3.4732					7.05	1.9232
		7.1	1.6472				7.1	3.4232					7.1	1.9232
		7.15	1.6896				7.15	3.4232					7.15	1.9232
		7.2	1.682				7.2	3.4336					7.2	1.9232
		7.25	1.6896				7.25	3.4336					7.25	2.2588
		7.3	1.73				7.3	3.464					7.3	2.6748
		7.35	1.7412				7.35	3.464					7.35	2.6756
		7.4	1.7412				7.4	3.5336					7.4	2.6756
		7.45	1.7664				7.45	3.5372					7.45	2.6748
		7.5	1.7832				7.5	3.464					7.5	2.5936
		7.55	1.7832				7.55	3.5372					7.55	2.5816
		7.6	1.6892				7.6	3.5588					7.6	2.5816
		7.65	1.6772				7.65	3.5588					7.65	2.5816
		7.7	1.582				7.7	3.5764					7.7	2.554
		7.75	1.582				7.75	3.5764					7.75	2.5816
		7.8	1.582				7.8	3.5588					7.8	2.6008
		7.85	1.6108				7.85	3.5588					7.85	2.5668
		7.9	1.6108				7.9	3.4968					7.9	2.604
		7.95	1.6108				7.95	3.4968					7.95	2.604
		8	1.598				8	3.5068					8	2.5668
		8.05	1.598				8.05	3.5068					8.05	2.5164
		8.1	1.598				8.1	3.5068					8.1	2.4844
		8.15	1.5824				8.15	3.5068					8.15	2.4844
		8.2	1.6388				8.2	3.248					8.2	2.4312
		8.25	1.6388				8.25	3.248					8.25	2.4312
		8.3	1.6104				8.3	3.3192					8.3	2.4312
		8.35	1.6104				8.35	3.3192					8.35	2.4312
		8.4	1.6104				8.4	3.3672					8.4	2.4312
		8.45	1.5284				8.45	3.3676					8.45	2.4576
		8.5	1.6104				8.5	3.3676					8.5	2.4696
		8.55	1.6532				8.55	3.3676					8.55	2.5348
		8.6	1.5648				8.6	3.4856					8.6	2.5348
		8.65	1.5648				8.65	3.3664					8.65	2.5348
		8.7	1.6088				8.7	3.3664					8.7	2.4692
		8.75	1.6088				8.75	3.3664					8.75	2.436
		8.8	1.6088				8.8	3.3172					8.8	2.4068
		8.85	1.652				8.85	3.3172					8.85	2.4068
		8.9	1.6544				8.9	3.4612					8.9	2.4068
		8.95	1.6544				8.95	3.3376					8.95	2.4752
		9	1.652				9	3.4784					9	2.4752
		9.05	1.6428				9.05	3.4784					9.05	2.4752
		9.1	1.6164				9.1	3.3376					9.1	2.4964
		9.15	1.6164				9.15	3.272					9.15	2.3784
		9.2	1.6164				9.2	3.272					9.2	2.3784
		9.25	1.616				9.25	3.272					9.25	2.4852
		9.3	1.616				9.3	3.3028					9.3	2.5076
		9.35	1.6112				9.35	3.3472					9.35	2.5076
		9.4	1.6112				9.4	3.3592					9.4	2.5076
		9.45	1.6112				9.45	3.3592					9.45	2.5076
		9.5	1.6636				9.5	3.3472					9.5	2.5012
		9.55	1.6724				9.55	3.3416					9.55	2.5012
		9.6	1.6732				9.6	3.3416					9.6	2.4864
		9.65	1.6732				9.65	3.32					9.65	2.4088
		9.7	1.6844				9.7	3.3416					9.7	2.3908
		9.75	1.6844				9.75	3.3492					9.75	2.3908
		9.8	1.5912				9.8	3.4176					9.8	2.3484
		9.85	1.5912				9.85	3.4176					9.85	2.3484
		9.9	1.6128				9.9	3.4176					9.9	2.3336
		9.95	1.5908				9.95	3.3376					9.95	2.3196
		10	1.5908				10	3.3376					10	2.3484
		10.05	1.6128				10.05	3.2756					10.05	2.3572
		10.1	1.6128				10.1	3.3376					10.1	2.4088
		10.15	1.5908				10.15	3.4436					10.15	2.4088
		10.2	1.6332				10.2	3.4436					10.2	2.4272
		10.25	1.6332				10.25	3.3444					10.25	2.4272
		10.3	1.6168				10.3	3.3444					10.3	2.4272
		10.35	1.6168				10.35	3.0624					10.35	2.5052
		10.4	1.6168				10.4	2.9816					10.4	2.5052
		10.45	1.6168				10.45	2.97					10.45	2.5052
		10.5	1.696				10.5	2.96					10.5	2.46
		10.55	1.696				10.55	2.97					10.55	2.4328
		10.6	1.6944				10.6	2.97					10.6	2.4328
		10.65	1.6944				10.65	3.076					10.65	2.4328
		10.7	1.6912				10.7	3.076					10.7	2.4328
		10.75	1.6312				10.75	3.076					10.75	2.4584
		10.8	1.6276				10.8	3.0348					10.8	2.4584
		10.85	1.6312				10.85	2.994					10.85	2.45
		10.9	1.6276				10.9	2.9804					10.9	2.4368
		10.95	1.6312				10.95	2.9852					10.95	2.45
		11	1.6472				11	2.9028					11	2.4368
		11.05	1.6472				11.05	2.84					11.05	2.4416
		11.1	1.6376				11.1	2.84					11.1	2.416
		11.15	1.6376				11.15	2.7968					11.15	2.4416
		11.2	1.6376				11.2	2.7968					11.2	2.4416
		11.25	1.6152				11.25	2.84					11.25	2.456
		11.3	1.5768				11.3	2.7928					11.3	2.5116
		11.35	1.5676				11.35	2.8732					11.35	2.5656
		11.4	1.5676				11.4	2.8732					11.4	2.5656
		11.45	1.5576				11.45	2.8688					11.45	2.6212
		11.5	1.5576				11.5	2.8688					11.5	2.6272
		11.55	1.5676				11.55	2.928					11.55	2.6272
		11.6	1.5988				11.6	2.928					11.6	2.6272
		11.65	1.5576				11.65	2.928					11.65	2.6328
		11.7	1.5988				11.7	2.928					11.7	2.6404
		11.75	1.6076				11.75	2.8864					11.75	2.6404
		11.8	1.62				11.8	2.8864					11.8	2.5652
		11.85	1.6292				11.85	2.8144					11.85	2.6404
		11.9	1.652				11.9	2.7484					11.9	2.686
		11.95	1.652				11.95	2.6976					11.95	2.5496
		12	1.6636				12	2.692					12	2.5988
		12.05	1.6636				12.05	2.692					12.05	2.5988
		12.1	1.652				12.1	2.6904					12.1	2.5496
		12.15	1.6108				12.15	2.6976					12.15	2.5496
		12.2	1.6664				12.2	2.87					12.2	2.5724
		12.25	1.6664				12.25	2.87					12.25	2.5724
		12.3	1.614				12.3	2.8092					12.3	2.604
		12.35	1.6672				12.35	2.8092					12.35	2.8116
		12.4	1.6672				12.4	2.798					12.4	2.8116
		12.45	1.6316				12.45	2.6936					12.45	2.8116
		12.5	1.614				12.5	2.6556					12.5	2.66
		12.55	1.6036				12.55	2.6556					12.55	2.5812
		12.6	1.5932				12.6	2.6556					12.6	2.5716
		12.65	1.5932				12.65	2.7224					12.65	2.5224
		12.7	1.5528				12.7	2.7224					12.7	2.5336
		12.75	1.5932				12.75	2.7284					12.75	2.5048
		12.8	1.598				12.8	2.7224					12.8	2.4892
		12.85	1.636				12.85	2.7084					12.85	2.5048
		12.9	1.598				12.9	2.6952					12.9	2.4892
		12.95	1.626				12.95	2.6936					12.95	2.4372
		13	1.626				13	2.6936					13	2.4372
		13.05	1.626				13.05	2.6936					13.05	2.4216
		13.1	1.626				13.1	2.7884					13.1	2.284
		13.15	1.626				13.15	2.7884					13.15	2.2028
		13.2	1.626				13.2	2.7884					13.2	2.1224
		13.25	1.6428				13.25	2.7612					13.25	2.0912
		13.3	1.6428				13.3	2.7612					13.3	2.0676
		13.35	1.6428				13.35	2.6936					13.35	2.028
		13.4	1.5968				13.4	2.6936					13.4	2.028
		13.45	1.5968				13.45	2.7136					13.45	2.0676
		13.5	1.5968				13.5	2.7136					13.5	2.028
		13.55	1.5968				13.55	2.6416					13.55	2.0224
		13.6	1.6392				13.6	2.6208					13.6	2.0752
		13.65	1.6392				13.65	2.6208					13.65	2.0224
		13.7	1.6392				13.7	2.6208					13.7	2.022
		13.75	1.6392				13.75	2.612					13.75	1.9024
		13.8	1.6152				13.8	2.612					13.8	1.6568
		13.85	1.5876				13.85	2.6404					13.85	1.5588
		13.9	1.538				13.9	2.6772					13.9	1.522
		13.95	1.538				13.95	2.6404					13.95	1.42
		14	1.538				14	2.6404					14	1.42
		14.05	1.5956				14.05	2.6652					14.05	1.4156
		14.1	1.5956				14.1	2.6652					14.1	1.404
		14.15	1.5956				14.15	2.6208					14.15	1.404
		14.2	1.63				14.2	2.6208					14.2	1.4128
		14.25	1.6224				14.25	2.606					14.25	1.404
		14.3	1.522				14.3	2.606					14.3	1.3276
		14.35	1.522				14.35	2.606					14.35	1.3276
		14.4	1.2436				14.4	2.606					14.4	1.334
		14.45	1.2112				14.45	2.5952					14.45	1.334
		14.5	1.2052				14.5	2.6464					14.5	1.3496
		14.55	1.1596				14.55	2.5964					14.55	1.4688
		14.6	1.1576				14.6	2.5964					14.6	1.6112
		14.65	1.1576				14.65	2.6184					14.65	1.6112
		14.7	1.1576				14.7	2.6448					14.7	1.596
		14.75	1.2028				14.75	2.6448					14.75	1.588
		14.8	1.226				14.8	2.6448					14.8	1.588
		14.85	1.2436				14.85	2.6184					14.85	1.5488
		14.9	1.226				14.9	2.6448					14.9	1.5164
		14.95	1.226				14.95	2.7004					14.95	1.448
		15	1.2268				15	2.5596					15	1.448
		15.05	1.1948				15.05	2.6896					15.05	1.448
		15.1	1.166				15.1	2.6896					15.1	1.45
		15.15	1.1636				15.15	2.6232					15.15	1.45
		15.2	1.1636				15.2	2.6232					15.2	1.5076
		15.25	1.1524				15.25	2.6896					15.25	1.5128
		15.3	1.1636				15.3	2.7068					15.3	1.4948
		15.35	1.1788				15.35	2.7068					15.35	1.4948
		15.4	1.228				15.4	2.7068					15.4	1.5128
		15.45	1.1788				15.45	2.7256					15.45	1.4948
		15.5	1.1788				15.5	2.6904					15.5	1.4652
		15.55	1.1788				15.55	2.6792					15.55	1.4452
		15.6	1.1812				15.6	2.6792					15.6	1.4452
		15.65	1.1796				15.65	2.6792					15.65	1.4376
		15.7	1.1796				15.7	2.634					15.7	1.4368
		15.75	1.1796				15.75	2.6152					15.75	1.4368
		15.8	1.1796				15.8	2.6152					15.8	1.3
		15.85	1.1796				15.85	2.634					15.85	1.2956
		15.9	1.1644				15.9	2.634					15.9	1.2956
		15.95	1.1704				15.95	2.6484					15.95	1.2956
		16	1.1932				16	2.65					16	1.318
		16.05	1.186				16.05	2.65					16.05	1.3332
		16.1	1.1704				16.1	2.65					16.1	1.3424
		16.15	1.186				16.15	2.674					16.15	1.3424
		16.2	1.1932				16.2	2.674					16.2	1.3332
		16.25	1.1928				16.25	2.6744					16.25	1.3552
		16.3	1.1928				16.3	2.7108					16.3	1.3316
		16.35	1.202				16.35	2.7164					16.35	1.3268
		16.4	1.1928				16.4	2.7108					16.4	1.3316
		16.45	1.1928				16.45	2.7164					16.45	1.3512
		16.5	1.1752				16.5	2.7164					16.5	1.3316
		16.55	1.1752				16.55	2.6372					16.55	1.3512
		16.6	1.1752				16.6	2.6372					16.6	1.358
		16.65	1.2112				16.65	2.662					16.65	1.3624
		16.7	1.1792				16.7	2.648					16.7	1.3624
		16.75	1.2112				16.75	2.648					16.75	1.3624
		16.8	1.2144				16.8	2.6508					16.8	1.3624
		16.85	1.228				16.85	2.648					16.85	1.2512
		16.9	1.228				16.9	2.5308					16.9	1.2488
		16.95	1.228				16.95	2.5308					16.95	1.2488
		17	1.1412				17	2.6508					17	1.2836
		17.05	1.1412				17.05	2.6212					17.05	1.2836
		17.1	1.1412				17.1	2.6212					17.1	1.2916
		17.15	1.168				17.15	2.6852					17.15	1.3468
		17.2	1.168				17.2	2.6212					17.2	1.3088
		17.25	1.2076				17.25	2.6212					17.25	1.3476
		17.3	1.168				17.3	2.612					17.3	1.3608
		17.35	1.2076				17.35	2.6192					17.35	1.3476
		17.4	1.1732				17.4	2.6192					17.4	1.332
		17.45	1.1732				17.45	2.6192					17.45	1.406
		17.5	1.1732				17.5	2.612					17.5	1.3936
		17.55	1.1732				17.55	2.6192					17.55	1.332
		17.6	1.1732				17.6	2.5612					17.6	1.3936
		17.65	1.2064				17.65	2.4708					17.65	1.3936
		17.7	1.2064				17.7	2.5612					17.7	1.3936
		17.75	1.2048				17.75	2.5852					17.75	1.3496
		17.8	1.2048				17.8	2.522					17.8	1.3496
		17.85	1.2048				17.85	2.5852					17.85	1.3496
		17.9	1.2048				17.9	2.5852					17.9	1.364
		17.95	1.1784				17.95	2.522					17.95	1.364
		18	1.1688				18	2.522					18	1.4612
		18.05	1.1688				18.05	2.6412					18.05	1.4612
		18.1	1.1636				18.1	2.578					18.1	1.364
		18.15	1.1636				18.15	2.578					18.15	1.4748
		18.2	1.1636				18.2	2.6288					18.2	1.3588
		18.25	1.1636				18.25	2.578					18.25	1.3588
		18.3	1.1636				18.3	2.5412					18.3	1.328
		18.35	1.1676				18.35	2.5412					18.35	1.2996
		18.4	1.19				18.4	2.602					18.4	1.2996
		18.45	1.1808				18.45	2.602					18.45	1.3048
		18.5	1.19				18.5	2.602					18.5	1.2632
		18.55	1.1808				18.55	2.602					18.55	1.2628
		18.6	1.1808				18.6	2.5184					18.6	1.232
		18.65	1.1728				18.65	2.4892					18.65	1.232
		18.7	1.1728				18.7	2.4892					18.7	1.232
		18.75	1.1728				18.75	2.4892					18.75	1.2652
		18.8	1.1876				18.8	2.4984					18.8	1.2796
		18.85	1.1876				18.85	2.4984					18.85	1.2796
		18.9	1.2012				18.9	2.5336					18.9	1.2736
		18.95	1.2012				18.95	2.5384					18.95	1.2736
		19	1.1944				19	2.6512					19	1.2736
		19.05	1.1944				19.05	2.6512					19.05	1.2736
		19.1	1.1944				19.1	2.5384					19.1	1.2736
		19.15	1.1892				19.15	2.5384					19.15	1.29
		19.2	1.1852				19.2	2.4376					19.2	1.29
		19.25	1.1852				19.25	2.4308					19.25	1.3028
		19.3	1.1792				19.3	2.4376					19.3	1.2652
		19.35	1.1852				19.35	2.4292					19.35	1.3028
		19.4	1.1852				19.4	2.3748					19.4	1.3468
		19.45	1.2236				19.45	2.4116					19.45	1.3468
		19.5	1.2236				19.5	2.408					19.5	1.3212
		19.55	1.2236				19.55	2.3944					19.55	1.3212
		19.6	1.1664				19.6	2.408					19.6	1.3212
		19.65	1.1664				19.65	2.4116					19.65	1.28
		19.7	1.1664				19.7	2.408					19.7	1.278
		19.75	1.1664				19.75	2.3944					19.75	1.278
		19.8	1.1532				19.8	2.42					19.8	1.3252
		19.85	1.2164				19.85	2.42					19.85	1.334
		19.9	1.2164				19.9	2.494					19.9	1.334
		19.95	1.2164				19.95	2.494					19.95	1.334
		20	1.2164				20	2.494					20	1.3232
		20.05	1.2164				20.05	2.4448					20.05	1.3136
		20.1	1.2168				20.1	2.4336					20.1	1.3136
		20.15	1.2132				20.15	2.4336					20.15	1.2824
		20.2	1.1672				20.2	2.4304					20.2	1.2824
		20.25	1.1752				20.25	2.4336					20.25	1.2824
		20.3	1.1696				20.3	2.442					20.3	1.3176
		20.35	1.1696				20.35	2.442					20.35	1.2784
		20.4	1.1752				20.4	2.442					20.4	1.3176
		20.45	1.1752				20.45	2.442					20.45	1.3176
		20.5	1.1696				20.5	2.4396					20.5	1.3308
		20.55	1.1856				20.55	2.4396					20.55	1.3348
		20.6	1.1856				20.6	2.3848					20.6	1.3348
		20.65	1.1696				20.65	2.3848					20.65	1.3348
		20.7	1.204				20.7	2.3848					20.7	1.3192
		20.75	1.204				20.75	2.5792					20.75	1.3192
		20.8	1.2004				20.8	2.4232					20.8	1.3192
		20.85	1.1808				20.85	2.5792					20.85	1.3192
		20.9	1.2004				20.9	2.5832					20.9	1.3192
		20.95	1.1936				20.95	2.5832					20.95	1.3212
		21	1.1808				21	2.5772					21	1.2908
		21.05	1.1928				21.05	2.5772					21.05	1.2908
		21.1	1.1928				21.1	2.5688					21.1	1.3212
		21.15	1.1928				21.15	2.5108					21.15	1.3212
		21.2	1.1928				21.2	2.438					21.2	1.3268
		21.25	1.1928				21.25	2.5108					21.25	1.3524
		21.3	1.1908				21.3	2.4932					21.3	1.3524
		21.35	1.2284				21.35	2.438					21.35	1.3524
		21.4	1.1908				21.4	2.4344					21.4	1.3524
		21.45	1.1796				21.45	2.4932					21.45	1.3268
		21.5	1.1796				21.5	2.4344					21.5	1.3196
		21.55	1.1796				21.55	2.4344					21.55	1.3196
		21.6	1.1796				21.6	2.458					21.6	1.292
		21.65	1.1872				21.65	2.4656					21.65	1.2844
		21.7	1.2036				21.7	2.4656					21.7	1.292
		21.75	1.2036				21.75	2.5476					21.75	1.2832
		21.8	1.2084				21.8	2.5476					21.8	1.2832
		21.85	1.2084				21.85	2.4656					21.85	1.278
		21.9	1.2036				21.9	2.4848					21.9	1.2936
		21.95	1.1944				21.95	2.4108					21.95	1.2764
		22	1.1944				22	2.4108					22	1.2764
		22.05	1.1892				22.05	2.4136					22.05	1.2764
		22.1	1.1916				22.1	2.45					22.1	1.2852
		22.15	1.1892				22.15	2.45					22.15	1.2756
		22.2	1.1808				22.2	2.4604					22.2	1.2532
		22.25	1.1644				22.25	2.5144					22.25	1.2852
		22.3	1.1808				22.3	2.5364					22.3	1.2984
		22.35	1.1808				22.35	2.5784					22.35	1.2956
		22.4	1.2316				22.4	2.5784					22.4	1.2956
		22.45	1.2316				22.45	2.614					22.45	1.2956
		22.5	1.2316				22.5	2.614					22.5	1.292
		22.55	1.2316				22.55	2.614					22.55	1.2776
		22.6	1.1784				22.6	2.6076					22.6	1.2776
		22.65	1.1784				22.65	2.4856					22.65	1.2904
		22.7	1.1632				22.7	2.4776					22.7	1.292
		22.75	1.1604				22.75	2.4492					22.75	1.324
		22.8	1.16				22.8	2.4492					22.8	1.324
		22.85	1.16				22.85	2.4776					22.85	1.324
		22.9	1.16				22.9	2.478					22.9	1.3064
		22.95	1.1928				22.95	2.478					22.95	1.3064
		23	1.1936				23	2.5024					23	1.3064
		23.05	1.2064				23.05	2.478					23.05	1.3124
		23.1	1.2196				23.1	2.4304					23.1	1.3124
		23.15	1.218				23.15	2.4124					23.15	1.3232
		23.2	1.218				23.2	2.4124					23.2	1.3232
		23.25	1.2064				23.25	2.4124					23.25	1.3232
		23.3	1.2044				23.3	2.4124					23.3	1.3152
		23.35	1.2044				23.35	2.4444					23.35	1.3152
		23.4	1.2044				23.4	2.4444					23.4	1.2608
		23.45	1.2044				23.45	2.5392					23.45	1.2608
		23.5	1.182				23.5	2.5896					23.5	1.2956
		23.55	1.182				23.55	2.5896					23.55	1.2572
		23.6	1.1728				23.6	2.5872					23.6	1.2956
		23.65	1.1728				23.65	2.5872					23.65	1.2956
		23.7	1.182				23.7	2.5552					23.7	1.2828
		23.75	1.1916				23.75	2.5552					23.75	1.2344
		23.8	1.1952				23.8	2.5532					23.8	1.2796
		23.85	1.1952				23.85	2.5532					23.85	1.2796
		23.9	1.1952				23.9	2.5552					23.9	1.2828
		23.95	1.1952				23.95	2.544					23.95	1.2844
		24	1.1948				24	2.4328					24	1.3076
		24.05	1.1788				24.05	2.544					24.05	1.3076
		24.1	1.1744				24.1	2.544					24.1	1.2844
		24.15	1.1744				24.15	2.4864					24.15	1.2844
		24.2	1.1696				24.2	2.48					24.2	1.2636
		24.25	1.1696				24.25	2.48					24.25	1.2636
		24.3	1.2132				24.3	2.4748					24.3	1.2856
		24.35	1.2132				24.35	2.4748					24.35	1.2856
		24.4	1.1864				24.4	2.4748					24.4	1.2776
		24.45	1.1984				24.45	2.4984					24.45	1.2856
		24.5	1.1984				24.5	2.5028					24.5	1.2776
		24.55	1.1916				24.55	2.6036					24.55	1.2456
		24.6	1.1916				24.6	2.6036					24.6	1.226
		24.65	1.1932				24.65	2.6044					24.65	1.2228
		24.7	1.1916				24.7	2.6044					24.7	1.2228
		24.75	1.1748				24.75	2.6044					24.75	1.226
		24.8	1.1668				24.8	2.5468					24.8	1.2572
		24.85	1.1748				24.85	2.5072					24.85	1.2996
		24.9	1.148				24.9	2.5072					24.9	1.3024
		24.95	1.148				24.95	2.7184					24.95	1.2996
		25	1.1748				25	2.734					25	1.2572
		25.05	1.1748				25.05	2.734					25.05	1.2716
		25.1	1.1748				25.1	2.734					25.1	1.2716
		25.15	1.1748				25.15	2.6088					25.15	1.2144
		25.2	1.1748				25.2	2.6088					25.2	1.2512
		25.25	1.174				25.25	2.5024					25.25	1.2512
		25.3	1.174				25.3	2.5024					25.3	1.2328
		25.35	1.174				25.35	2.6868					25.35	1.2328
		25.4	1.1688				25.4	2.6868					25.4	1.2328
		25.45	1.1544				25.45	2.6884					25.45	1.2328
		25.5	1.1544				25.5	2.6884					25.5	1.2444
		25.55	1.1544				25.55	2.6304					25.55	1.288
		25.6	1.1544				25.6	2.6304					25.6	1.2952
		25.65	1.1544				25.65	2.6224					25.65	1.2952
		25.7	1.182				25.7	2.5948					25.7	1.296
		25.75	1.1488				25.75	2.5876					25.75	1.296
		25.8	1.182				25.8	2.5724					25.8	1.3168
		25.85	1.1576				25.85	2.552					25.85	1.3168
		25.9	1.182				25.9	2.5408					25.9	1.3168
		25.95	1.2004				25.95	2.5236					25.95	1.3108
		26	1.2004				26	2.5236					26	1.2852
		26.05	1.1776				26.05	2.5408					26.05	1.264
		26.1	1.1776				26.1	2.57					26.1	1.264
		26.15	1.1776				26.15	2.57					26.15	1.2352
		26.2	1.1776				26.2	2.6504					26.2	1.2352
		26.25	1.212				26.25	2.57					26.25	1.2352
		26.3	1.212				26.3	2.534					26.3	1.2292
		26.35	1.212				26.35	2.534					26.35	1.2292
		26.4	1.212				26.4	2.5756					26.4	1.2784
		26.45	1.2044				26.45	2.5756					26.45	1.3124
		26.5	1.2044				26.5	2.5756					26.5	1.3124
		26.55	1.2044				26.55	2.5756					26.55	1.3288
		26.6	1.184				26.6	2.5756					26.6	1.3288
		26.65	1.1764				26.65	2.68					26.65	1.3288
		26.7	1.1732				26.7	2.6164					26.7	1.3592
		26.75	1.1712				26.75	2.68					26.75	1.3592
		26.8	1.1712				26.8	2.7904					26.8	1.3592
		26.85	1.1732				26.85	2.7904					26.85	1.3396
		26.9	1.2076				26.9	2.6164					26.9	1.29
		26.95	1.2212				26.95	2.6228					26.95	1.2688
		27	1.2212				27	2.6					27	1.2688
		27.05	1.2152				27.05	2.6					27.05	1.2656
		27.1	1.2152				27.1	2.6					27.1	1.2656
		27.15	1.1532				27.15	2.6104					27.15	1.2676
		27.2	1.1532				27.2	2.6					27.2	1.2676
		27.25	1.1676				27.25	2.566					27.25	1.2676
		27.3	1.1532				27.3	2.566					27.3	1.2676
		27.35	1.1424				27.35	2.6152					27.35	1.2508
		27.4	1.166				27.4	2.6732					27.4	1.2508
		27.45	1.166				27.45	2.6732					27.45	1.2508
		27.5	1.166				27.5	2.6732					27.5	1.2508
		27.55	1.182				27.55	2.636					27.55	1.2508
		27.6	1.1852				27.6	2.636					27.6	1.2488
		27.65	1.1992				27.65	2.636					27.65	1.2488
		27.7	1.1992				27.7	2.6276					27.7	1.2488
		27.75	1.1992				27.75	2.6596					27.75	1.244
		27.8	1.184				27.8	2.6596					27.8	1.244
		27.85	1.1816				27.85	2.6276					27.85	1.244
		27.9	1.1792				27.9	2.5132					27.9	1.2272
		27.95	1.1816				27.95	2.4888					27.95	1.244
		28	1.184				28	2.2724					28	1.2608
		28.05	1.1792				28.05	2.2724					28.05	1.2648
		28.1	1.1864				28.1	2.2724					28.1	1.2648
		28.15	1.1864				28.15	2.1088					28.15	1.306
		28.2	1.1864				28.2	2.2724					28.2	1.306
		28.25	1.214				28.25	2.2912					28.25	1.306
		28.3	1.2344				28.3	2.0904					28.3	1.2676
		28.35	1.2344				28.35	2.0904					28.35	1.3232
		28.4	1.2344				28.4	2.2912					28.4	1.3232
		28.45	1.2404				28.45	2.3388					28.45	1.354
		28.5	1.27				28.5	2.3344					28.5	1.4732
		28.55	1.2156				28.55	2.3344					28.55	1.4732
		28.6	1.2156				28.6	2.3388					28.6	1.354
		28.65	1.2156				28.65	2.3388					28.65	1.3452
		28.7	1.2156				28.7	2.3344					28.7	1.3452
		28.75	1.2076				28.75	2.3256					28.75	1.2728
		28.8	1.2076				28.8	2.3256					28.8	1.2568
		28.85	1.2156				28.85	2.3256					28.85	1.318
		28.9	1.2156				28.9	2.2148					28.9	1.244
		28.95	1.1828				28.95	2.2148					28.95	1.244
		29	1.2488				29	2.1572					29	1.2356
		29.05	1.2108				29.05	2.1312					29.05	1.2356
		29.1	1.2108				29.1	2.0764					29.1	1.2356
		29.15	1.2108				29.15	2.07					29.15	1.24
		29.2	1.2108				29.2	1.918					29.2	1.2356
		29.25	1.1952				29.25	1.918					29.25	1.228
		29.3	1.1952				29.3	1.918					29.3	1.2336
		29.35	1.1952				29.35	1.918					29.35	1.2336
		29.4	1.1848				29.4	2.0104					29.4	1.228
		29.45	1.1952				29.45	2.0148					29.45	1.2336
		29.5	1.1952				29.5	2.0104					29.5	1.2336
		29.55	1.1952				29.55	2.0304					29.55	1.25
		29.6	1.1848				29.6	2.0104					29.6	1.2236
		29.65	1.1572				29.65	2.0064					29.65	1.2596
		29.7	1.1572				29.7	2.0064					29.7	1.2164
		29.75	1.196				29.75	2.0064					29.75	1.2264
		29.8	1.196				29.8	1.93					29.8	1.2164
		29.85	1.2212				29.85	1.93					29.85	1.2264
		29.9	1.2212				29.9	1.9712					29.9	1.2264
		29.95	1.2212				29.95	1.9484					29.95	1.2372
		30	1.196				30	1.9712					30	1.2444
		30.05	1.1892				30.05	1.9712					30.05	1.2444
		30.1	1.1892				30.1	1.9712					30.1	1.2468
		30.15	1.1804				30.15	1.9968					30.15	1.2444
		30.2	1.1892				30.2	1.9968					30.2	1.2468
		30.25	1.1804				30.25	1.994					30.25	1.2144
		30.3	1.2048				30.3	1.9968					30.3	1.2468
		30.35	1.18				30.35	1.994					30.35	1.3048
		30.4	1.2048				30.4	1.9596					30.4	1.3048
		30.45	1.1744				30.45	1.9596					30.45	1.224
		30.5	1.1972				30.5	1.9596					30.5	1.3048
		30.55	1.1972				30.55	1.9592					30.55	1.3108
		30.6	1.1972				30.6	1.9592					30.6	1.224
		30.65	1.1952				30.65	1.8524					30.65	1.296
		30.7	1.1952				30.7	1.8524					30.7	1.296
		30.75	1.1952				30.75	1.8856					30.75	1.2096
		30.8	1.1952				30.8	1.8856					30.8	1.2
		30.85	1.1952				30.85	1.9776					30.85	1.2
		30.9	1.1472				30.9	1.9932					30.9	1.1856
		30.95	1.172				30.95	1.9956					30.95	1.1856
		31	1.172				31	1.9956					31	1.1856
		31.05	1.1628				31.05	1.9932					31.05	1.1856
		31.1	1.172				31.1	1.85					31.1	1.1856
		31.15	1.172				31.15	1.8392					31.15	1.214
		31.2	1.1832				31.2	1.8392					31.2	1.2368
		31.25	1.1892				31.25	1.85					31.25	1.2328
		31.3	1.2224				31.3	1.882					31.3	1.2368
		31.35	1.1892				31.35	1.882					31.35	1.2384
		31.4	1.1892				31.4	1.914					31.4	1.2384
		31.45	1.1636				31.45	1.9428					31.45	1.2328
		31.5	1.1636				31.5	1.9428					31.5	1.2192
		31.55	1.1512				31.55	1.95					31.55	1.2192
		31.6	1.1632				31.6	1.964					31.6	1.2192
		31.65	1.1632				31.65	1.9936					31.65	1.2352
		31.7	1.1632				31.7	2.0244					31.7	1.2352
		31.75	1.1568				31.75	1.9936					31.75	1.2352
		31.8	1.1632				31.8	1.9936					31.8	1.2352
		31.85	1.1664				31.85	1.9936					31.85	1.2068
		31.9	1.1568				31.9	1.9964					31.9	1.2068
		31.95	1.1664				31.95	1.8992					31.95	1.248
		32	1.1672				32	1.8952					32	1.256
		32.05	1.1976				32.05	1.9964					32.05	1.248
		32.1	1.1672				32.1	1.9872					32.1	1.256
		32.15	1.21				32.15	1.9836					32.15	1.256
		32.2	1.2004				32.2	1.9836					32.2	1.2472
		32.25	1.21				32.25	1.9836					32.25	1.2412
		32.3	1.2004				32.3	1.9228					32.3	1.2412
		32.35	1.2004				32.35	1.9228					32.35	1.2116
		32.4	1.2				32.4	1.9228					32.4	1.2116
		32.45	1.2				32.45	1.9312					32.45	1.196
		32.5	1.2				32.5	1.9312					32.5	1.1748
		32.55	1.1896				32.55	1.9312					32.55	1.1748
		32.6	1.182				32.6	1.9232					32.6	1.1748
		32.65	1.2188				32.65	1.8924					32.65	1.1748
		32.7	1.182				32.7	1.8616					32.7	1.1984
		32.75	1.1556				32.75	1.8924					32.75	1.2072
		32.8	1.182				32.8	1.9232					32.8	1.2072
		32.85	1.1896				32.85	1.9944					32.85	1.2268
		32.9	1.1896				32.9	2.0036					32.9	1.2072
		32.95	1.1912				32.95	2.0196					32.95	1.2364
		33	1.1912				33	2.0036					33	1.238
		33.05	1.1896				33.05	2.0036					33.05	1.2364
		33.1	1.188				33.1	1.9864					33.1	1.238
		33.15	1.1828				33.15	1.9864					33.15	1.238
		33.2	1.1828				33.2	1.8372					33.2	1.238
		33.25	1.1624				33.25	1.88					33.25	1.1832
		33.3	1.1624				33.3	1.88					33.3	1.2152
		33.35	1.188				33.35	2.0548					33.35	1.174
		33.4	1.188				33.4	1.9284					33.4	1.206
		33.45	1.188				33.45	1.9284					33.45	1.1776
		33.5	1.2124				33.5	2					33.5	1.1776
		33.55	1.2124				33.55	1.9284					33.55	1.1776
		33.6	1.1664				33.6	1.848					33.6	1.206
		33.65	1.1664				33.65	1.848					33.65	1.2424
		33.7	1.1576				33.7	1.8644					33.7	1.2424
		33.75	1.1576				33.75	1.8644					33.75	1.2424
		33.8	1.1416				33.8	1.882					33.8	1.23
		33.85	1.1416				33.85	1.882					33.85	1.2184
		33.9	1.1364				33.9	1.882					33.9	1.1908
		33.95	1.1364				33.95	1.8964					33.95	1.1908
		34	1.13				34	1.9448					34	1.2104
		34.05	1.1296				34.05	1.9852					34.05	1.2104
		34.1	1.1132				34.1	2.0072					34.1	1.2244
		34.15	1.1132				34.15	1.9852					34.15	1.2276
		34.2	1.1132				34.2	2.058					34.2	1.2368
		34.25	1.1588				34.25	2.0736					34.25	1.2368
		34.3	1.16				34.3	2.074					34.3	1.2316
		34.35	1.1632				34.35	2.0736					34.35	1.2316
		34.4	1.1716				34.4	2.0736					34.4	1.2316
		34.45	1.1688				34.45	2.0552					34.45	1.23
		34.5	1.1716				34.5	2.032					34.5	1.2148
		34.55	1.1752				34.55	2.0212					34.55	1.23
		34.6	1.1752				34.6	2.0056					34.6	1.2148
		34.65	1.1752				34.65	2.0056					34.65	1.2048
		34.7	1.1752				34.7	2.0056					34.7	1.2048
		34.75	1.1956				34.75	1.9756					34.75	1.2048
		34.8	1.1956				34.8	2.0056					34.8	1.2048
		34.85	1.1956				34.85	2.0628					34.85	1.2396
		34.9	1.1584				34.9	1.9668					34.9	1.274
		34.95	1.1624				34.95	2.0624					34.95	1.2904
		35	1.1564				35	2.0624					35	1.3204
		35.05	1.1564				35.05	2.0092					35.05	1.3204
		35.1	1.1564				35.1	1.9668					35.1	1.3204
		35.15	1.1564				35.15	2.0056					35.15	1.2868
		35.2	1.1564				35.2	1.9168					35.2	1.246
		35.25	1.1516				35.25	1.9168					35.25	1.246
		35.3	1.1516				35.3	1.9132					35.3	1.2572
		35.35	1.2132				35.35	1.9132					35.35	1.2572
		35.4	1.2132				35.4	1.9132					35.4	1.2524
		35.45	1.1748				35.45	1.9144					35.45	1.2524
		35.5	1.1776				35.5	1.9144					35.5	1.2208
		35.55	1.1748				35.55	1.9448					35.55	1.2208
		35.6	1.1748				35.6	2.034					35.6	1.2356
		35.65	1.1776				35.65	2.034					35.65	1.2204
		35.7	1.1776				35.7	2.0888					35.7	1.2356
		35.75	1.154				35.75	2.034					35.75	1.2356
		35.8	1.1512				35.8	1.9856					35.8	1.2356
		35.85	1.1512				35.85	1.9792					35.85	1.2204
		35.9	1.1436				35.9	1.9792					35.9	1.236
		35.95	1.1512				35.95	1.9792					35.95	1.2156
		36	1.1992				36	1.9792					36	1.2156
		36.05	1.206				36.05	1.9644					36.05	1.2156
		36.1	1.1992				36.1	1.9644					36.1	1.1904
		36.15	1.1992				36.15	1.9644					36.15	1.1904
		36.2	1.2036				36.2	1.9256					36.2	1.2296
		36.25	1.1772				36.25	1.9256					36.25	1.2296
		36.3	1.1772				36.3	1.8956					36.3	1.2176
		36.35	1.152				36.35	1.9					36.35	1.2176
		36.4	1.1792				36.4	1.9					36.4	1.2176
		36.45	1.1792				36.45	1.8956					36.45	1.214
		36.5	1.188				36.5	1.8724					36.5	1.2152
		36.55	1.188				36.55	1.8724					36.55	1.2152
		36.6	1.188				36.6	1.8492					36.6	1.2368
		36.65	1.188				36.65	1.8492					36.65	1.246
		36.7	1.1612				36.7	1.8492					36.7	1.246
		36.75	1.1544				36.75	1.8776					36.75	1.2804
		36.8	1.146				36.8	1.8776					36.8	1.246
		36.85	1.146				36.85	1.8776					36.85	1.1996
		36.9	1.1544				36.9	1.8776					36.9	1.1996
		36.95	1.1708				36.95	1.8776					36.95	1.1996
		37	1.172				37	1.9092					37	1.1996
		37.05	1.1728				37.05	1.9448					37.05	1.2048
		37.1	1.1728				37.1	1.9448					37.1	1.2048
		37.15	1.172				37.15	1.946					37.15	1.1972
		37.2	1.172				37.2	1.9092					37.2	1.1972
		37.25	1.1516				37.25	1.874					37.25	1.1972
		37.3	1.1516				37.3	1.858					37.3	1.1972
		37.35	1.202				37.35	1.83					37.35	1.1908
		37.4	1.202				37.4	1.83					37.4	1.2028
		37.45	1.1516				37.45	1.7916					37.45	1.2196
		37.5	1.1284				37.5	1.7752					37.5	1.2312
		37.55	1.1284				37.55	1.7916					37.55	1.224
		37.6	1.1284				37.6	1.84					37.6	1.224
		37.65	1.1532				37.65	1.7776					37.65	1.2196
		37.7	1.1672				37.7	1.7788					37.7	1.1848
		37.75	1.174				37.75	1.84					37.75	1.1848
		37.8	1.194				37.8	1.9008					37.8	1.1848
		37.85	1.194				37.85	1.7788					37.85	1.1808
		37.9	1.1672				37.9	1.7788					37.9	1.2048
		37.95	1.194				37.95	1.91					37.95	1.2048
		38	1.1616				38	1.8232					38	1.1892
		38.05	1.1616				38.05	1.8232					38.05	1.1836
		38.1	1.192				38.1	1.8544					38.1	1.1892
		38.15	1.192				38.15	1.8732					38.15	1.1836
		38.2	1.192				38.2	1.8732					38.2	1.1892
		38.25	1.192				38.25	1.8732					38.25	1.2044
		38.3	1.1828				38.3	1.8732					38.3	1.2364
		38.35	1.1828				38.35	1.8732					38.35	1.2044
		38.4	1.1884				38.4	1.916					38.4	1.2196
		38.45	1.1884				38.45	1.916					38.45	1.2044
		38.5	1.1932				38.5	1.916					38.5	1.2196
		38.55	1.1932				38.55	1.9104					38.55	1.2196
		38.6	1.214				38.6	1.9104					38.6	1.2196
		38.65	1.1932				38.65	1.9076					38.65	1.1984
		38.7	1.1932				38.7	1.8124					38.7	1.234
		38.75	1.1664				38.75	1.902					38.75	1.234
		38.8	1.1704				38.8	1.8784					38.8	1.2248
		38.85	1.1704				38.85	1.7688					38.85	1.2248
		38.9	1.2				38.9	1.8736					38.9	1.2248
		38.95	1.2				38.95	1.8784					38.95	1.2248
		39	1.2				39	1.8784					39	1.176
		39.05	1.2				39.05	1.8736					39.05	1.176
		39.1	1.1792				39.1	1.8736					39.1	1.2264
		39.15	1.1696				39.15	1.9188					39.15	1.2264
		39.2	1.1696				39.2	1.9192					39.2	1.2628
		39.25	1.1696				39.25	1.7964					39.25	1.2628
		39.3	1.1764				39.3	1.8548					39.3	1.1984
		39.35	1.1576				39.35	1.9192					39.35	1.1984
		39.4	1.1644				39.4	1.906					39.4	1.2132
		39.45	1.1644				39.45	1.906					39.45	1.184
		39.5	1.1644				39.5	1.906					39.5	1.2132
		39.55	1.1644				39.55	1.906					39.55	1.2164
		39.6	1.1644				39.6	1.8996					39.6	1.2164
		39.65	1.1568				39.65	1.8888					39.65	1.2164
		39.7	1.152				39.7	1.8572					39.7	1.2248
		39.75	1.152				39.75	1.8572					39.75	1.2248
		39.8	1.152				39.8	1.8572					39.8	1.2084
		39.85	1.1848				39.85	1.8764					39.85	1.2016
		39.9	1.2076				39.9	1.8492					39.9	1.2016
		39.95	1.2076				39.95	1.8492					39.95	1.2016
		40	1.2072				40	1.8492					40	1.2016
		40.05	1.2036				40.05	1.87					40.05	1.184
		40.1	1.2036				40.1	1.87					40.1	1.1752
		40.15	1.1872				40.15	1.8764					40.15	1.156
		40.2	1.1612				40.2	1.8764					40.2	1.156
		40.25	1.1612				40.25	1.8764					40.25	1.156
		40.3	1.1612				40.3	1.8764					40.3	1.1776
		40.35	1.1644				40.35	1.8596					40.35	1.2176
		40.4	1.1644				40.4	1.8596					40.4	1.2372
		40.45	1.1644				40.45	1.9092					40.45	1.2372
		40.5	1.1644				40.5	1.9092					40.5	1.2432
		40.55	1.166				40.55	1.8588					40.55	1.2196
		40.6	1.2052				40.6	1.9092					40.6	1.2196
		40.65	1.2052				40.65	1.8664					40.65	1.2196
		40.7	1.2052				40.7	1.8588					40.7	1.2196
		40.75	1.1912				40.75	1.8664					40.75	1.2196
		40.8	1.1756				40.8	1.8664					40.8	1.2272
		40.85	1.1672				40.85	1.854					40.85	1.2272
		40.9	1.1576				40.9	1.854					40.9	1.2272
		40.95	1.1576				40.95	1.8944					40.95	1.2272
		41	1.1672				41	1.854					41	1.2304
		41.05	1.1772				41.05	1.854					41.05	1.2388
		41.1	1.1772				41.1	1.8944					41.1	1.2428
		41.15	1.186				41.15	1.7892					41.15	1.2428
		41.2	1.186				41.2	1.7892					41.2	1.244
		41.25	1.186				41.25	1.8508					41.25	1.244
		41.3	1.1924				41.3	1.8508					41.3	1.2428
		41.35	1.1924				41.35	1.7892					41.35	1.2036
		41.4	1.1752				41.4	1.8324					41.4	1.2036
		41.45	1.1628				41.45	1.8324					41.45	1.192
		41.5	1.17				41.5	1.8324					41.5	1.1912
		41.55	1.17				41.55	1.8324					41.55	1.192
		41.6	1.17				41.6	1.8324					41.6	1.2124
		41.65	1.17				41.65	1.884					41.65	1.1912
		41.7	1.17				41.7	1.884					41.7	1.208
		41.75	1.1744				41.75	1.7952					41.75	1.208
		41.8	1.1744				41.8	1.884					41.8	1.1944
		41.85	1.1744				41.85	1.9136					41.85	1.1944
		41.9	1.1624				41.9	1.9136					41.9	1.1944
		41.95	1.1744				41.95	1.832					41.95	1.1944
		42	1.1556				42	1.8624					42	1.1784
		42.05	1.1548				42.05	1.8324					42.05	1.1984
		42.1	1.1548				42.1	1.8324					42.1	1.1784
		42.15	1.1732				42.15	1.8624					42.15	1.2032
		42.2	1.1548				42.2	1.8624					42.2	1.1956
		42.25	1.1548				42.25	1.8624					42.25	1.2032
		42.3	1.1204				42.3	1.8936					42.3	1.2032
		42.35	1.1204				42.35	1.8624					42.35	1.2108
		42.4	1.1204				42.4	1.8344					42.4	1.2428
		42.45	1.1336				42.45	1.7716					42.45	1.2428
		42.5	1.1516				42.5	1.7716					42.5	1.2108
		42.55	1.1516				42.55	1.7716					42.55	1.2428
		42.6	1.1516				42.6	1.8476					42.6	1.2576
		42.65	1.162				42.65	1.8476					42.65	1.2192
		42.7	1.1912				42.7	1.8476					42.7	1.2576
		42.75	1.1792				42.75	1.8268					42.75	1.2576
		42.8	1.1792				42.8	1.8268					42.8	1.2324
		42.85	1.162				42.85	1.8072					42.85	1.2192
		42.9	1.1496				42.9	1.8268					42.9	1.1968
		42.95	1.1348				42.95	1.8468					42.95	1.1968
		43	1.122				43	1.8468					43	1.1968
		43.05	1.1348				43.05	1.8468					43.05	1.1908
		43.1	1.1348				43.1	1.8468					43.1	1.1968
		43.15	1.1348				43.15	1.8196					43.15	1.2528
		43.2	1.1348				43.2	1.8148					43.2	1.1908
		43.25	1.1592				43.25	1.8196					43.25	1.2192
		43.3	1.1676				43.3	1.8196					43.3	1.2192
		43.35	1.1676				43.35	1.8744					43.35	1.2192
		43.4	1.1676				43.4	1.8744					43.4	1.2012
		43.45	1.1816				43.45	1.8744					43.45	1.2012
		43.5	1.184				43.5	1.8744					43.5	1.2004
		43.55	1.184				43.55	1.8692					43.55	1.2004
		43.6	1.1816				43.6	1.8692					43.6	1.1656
		43.65	1.1892				43.65	1.88					43.65	1.1656
		43.7	1.1892				43.7	1.88					43.7	1.1876
		43.75	1.164				43.75	1.8828					43.75	1.1876
		43.8	1.164				43.8	1.948					43.8	1.238
		43.85	1.1816				43.85	1.948					43.85	1.2656
		43.9	1.1556				43.9	1.9168					43.9	1.238
		43.95	1.1712				43.95	1.9168					43.95	1.238
		44	1.1816				44	1.9168					44	1.212
		44.05	1.2088				44.05	1.8232					44.05	1.212
		44.1	1.2088				44.1	1.8192					44.1	1.212
		44.15	1.2088				44.15	1.8192					44.15	1.218
		44.2	1.2088				44.2	1.8192					44.2	1.2664
		44.25	1.172				44.25	1.802					44.25	1.2664
		44.3	1.172				44.3	1.8192					44.3	1.2644
		44.35	1.172				44.35	1.8192					44.35	1.2644
		44.4	1.172				44.4	1.838					44.4	1.2644
		44.45	1.1736				44.45	1.838					44.45	1.2112
		44.5	1.188				44.5	1.874					44.5	1.2112
		44.55	1.1736				44.55	1.838					44.55	1.2696
		44.6	1.1736				44.6	1.874					44.6	1.2696
		44.65	1.1736				44.65	1.8744					44.65	1.2672
		44.7	1.188				44.7	1.874					44.7	1.2672
		44.75	1.1704				44.75	1.798					44.75	1.2404
		44.8	1.1704				44.8	1.8384					44.8	1.2284
		44.85	1.1608				44.85	1.8052					44.85	1.216
		44.9	1.1704				44.9	1.7596					44.9	1.216
		44.95	1.168				44.95	1.7596					44.95	1.2324
		45	1.1608				45	1.7596					45	1.2324
		45.05	1.168				45.05	1.7596					45.05	1.2324
		45.1	1.1812				45.1	1.7596					45.1	1.2324
		45.15	1.168				45.15	1.7996					45.15	1.2188
		45.2	1.1448				45.2	1.7996					45.2	1.2188
		45.25	1.1608				45.25	1.7996					45.25	1.2188
		45.3	1.1448				45.3	1.8304					45.3	1.2188
		45.35	1.1448				45.35	1.8304					45.35	1.228
		45.4	1.1508				45.4	1.79					45.4	1.228
		45.45	1.1608				45.45	1.8304					45.45	1.2684
		45.5	1.1508				45.5	1.8304					45.5	1.2376
		45.55	1.1508				45.55	1.8524					45.55	1.228
		45.6	1.1468				45.6	1.8608					45.6	1.2376
		45.65	1.1468				45.65	1.8608					45.65	1.2512
		45.7	1.1468				45.7	1.822					45.7	1.2376
		45.75	1.1304				45.75	1.8608					45.75	1.2324
		45.8	1.1304				45.8	1.886					45.8	1.2324
		45.85	1.1304				45.85	1.8108					45.85	1.2236
		45.9	1.1284				45.9	1.8108					45.9	1.2024
		45.95	1.1284				45.95	1.886					45.95	1.2004
		46	1.1204				46	1.8928					46	1.2004
		46.05	1.1204				46.05	1.9436					46.05	1.2004
		46.1	1.1772				46.1	1.9436					46.1	1.2004
		46.15	1.1772				46.15	1.9436					46.15	1.2364
		46.2	1.1632				46.2	1.8712					46.2	1.2364
		46.25	1.1632				46.25	1.8712					46.25	1.2364
		46.3	1.1632				46.3	1.7832					46.3	1.2364
		46.35	1.148				46.35	1.8064					46.35	1.2376
		46.4	1.138				46.4	1.8712					46.4	1.1912
		46.45	1.138				46.45	1.8064					46.45	1.2396
		46.5	1.148				46.5	1.8064					46.5	1.1868
		46.55	1.1388				46.55	1.8404					46.55	1.23
		46.6	1.1388				46.6	1.8724					46.6	1.2228
		46.65	1.1532				46.65	1.8404					46.65	1.2228
		46.7	1.1532				46.7	1.8404					46.7	1.1964
		46.75	1.1612				46.75	1.8616					46.75	1.1964
		46.8	1.1696				46.8	1.8444					46.8	1.1664
		46.85	1.1696				46.85	1.8116					46.85	1.1664
		46.9	1.1388				46.9	1.8416					46.9	1.1664
		46.95	1.1696				46.95	1.8444					46.95	1.2188
		47	1.18				47	1.8416					47	1.2188
		47.05	1.15				47.05	1.8416					47.05	1.224
		47.1	1.15				47.1	1.8476					47.1	1.2188
		47.15	1.214				47.15	1.8604					47.15	1.2056
		47.2	1.1864				47.2	1.912					47.2	1.1984
		47.25	1.1864				47.25	1.912					47.25	1.1984
		47.3	1.1864				47.3	1.8476					47.3	1.1908
		47.35	1.1864				47.35	1.8352					47.35	1.1908
		47.4	1.1624				47.4	1.8352					47.4	1.1908
		47.45	1.1512				47.45	1.8348					47.45	1.1908
		47.5	1.132				47.5	1.7984					47.5	1.2316
		47.55	1.1408				47.55	1.7796					47.55	1.2316
		47.6	1.132				47.6	1.778					47.6	1.2364
		47.65	1.1408				47.65	1.7468					47.65	1.1872
		47.7	1.1408				47.7	1.7468					47.7	1.2072
		47.75	1.1464				47.75	1.7068					47.75	1.1828
		47.8	1.1648				47.8	1.7468					47.8	1.2064
		47.85	1.1648				47.85	1.8168					47.85	1.172
		47.9	1.1648				47.9	1.822					47.9	1.1804
		47.95	1.1892				47.95	1.822					47.95	1.1632
		48	1.1892				48	1.822					48	1.1804
		48.05	1.1672				48.05	1.8352					48.05	1.1632
		48.1	1.1672				48.1	1.8352					48.1	1.1504
		48.15	1.1664				48.15	1.8036					48.15	1.1504
		48.2	1.1664				48.2	1.8036					48.2	1.158
		48.25	1.1672				48.25	1.8128					48.25	1.132
		48.3	1.1672				48.3	1.8028					48.3	1.158
		48.35	1.1672				48.35	1.8028					48.35	1.1744
		48.4	1.1672				48.4	1.8128					48.4	1.1624
		48.45	1.1752				48.45	1.7972					48.45	1.1744
		48.5	1.2016				48.5	1.7972					48.5	1.1764
		48.55	1.1752				48.55	1.912					48.55	1.194
		48.6	1.1788				48.6	1.912					48.6	1.1808
		48.65	1.1752				48.65	1.8352					48.65	1.1956
		48.7	1.1704				48.7	1.8352					48.7	1.1956
		48.75	1.1704				48.75	1.8352					48.75	1.1856
		48.8	1.1548				48.8	1.8188					48.8	1.1856
		48.85	1.1548				48.85	1.8352					48.85	1.1856
		48.9	1.1548				48.9	1.8216					48.9	1.1768
		48.95	1.1548				48.95	1.8664					48.95	1.1856
		49	1.1548				49	1.8664					49	1.1768
		49.05	1.1556				49.05	1.8664					49.05	1.1768
		49.1	1.1508				49.1	1.8216					49.1	1.1792
		49.15	1.1508				49.15	1.8508					49.15	1.1792
		49.2	1.136				49.2	1.808					49.2	1.1792
		49.25	1.136				49.25	1.808					49.25	1.1796
		49.3	1.136				49.3	1.8508					49.3	1.1796
		49.35	1.136				49.35	1.8508					49.35	1.1928
		49.4	1.1512				49.4	1.8364					49.4	1.198
		49.45	1.1704				49.45	1.8364					49.45	1.2116
		49.5	1.1512				49.5	1.8364					49.5	1.2116
		49.55	1.1308				49.55	1.7948					49.55	1.2224
		49.6	1.1724				49.6	1.7948					49.6	1.2128
		49.65	1.1724				49.65	1.7948					49.65	1.2128
		49.7	1.162				49.7	1.7948					49.7	1.2088
		49.75	1.162				49.75	1.7948					49.75	1.2128
		49.8	1.1624				49.8	1.8088					49.8	1.2088
		49.85	1.1624				49.85	1.8156					49.85	1.1536
		49.9	1.162				49.9	1.8156					49.9	1.1488
		49.95	1.1288				49.95	1.8156					49.95	1.1488

## Sheet: Figure 2a
Figure 2a
No.
N=1	Ctr	TM1	TM2	TM3	TM4	TM5	TM6	TM7
	0.98987	0.758321	0.904967		0.571788	0.471033	0.871536	0.65995
	0.99952	0.76411	0.958999	0.901111	0.594458	0.516373	0.93199	0.675063
	0.978292	0.791126	0.854802	0.872168	0.632242	0.758186	1.02267	0.720403
	1.03232	0.789192	0.958999	0.955137
N=2	Ctr	TM1	TM2	TM3	TM4	TM5	TM6	TM7
	0.89556	0.747534	0.898025	0.799343	0.641635	0.580798	0.923954	0.653992
	0.979439	0.666119	0.883222	0.935031	0.627376	0.580798	0.909696	0.665399
	1.125	0.949834	1.08799	0.994242	0.653042	0.592205	0.961027	0.648289
N=3	Ctr	TM1	TM2	TM3	TM4	TM5	TM6	TM7
	0.935283	0.700062	0.884878	0.944619	0.713787	0.449593	0.913094	0.746234
	1.00809	0.743001	0.85314	0.942748	0.713787	0.480879	0.940904	0.767092
	1.05663	0.866212	0.892344	1.02489	0.765931	0.536499	0.979143	0.787949
N=4	Ctr	TM2
	0.975666	0.899189
	1.01043	0.930475
	1.0139	0.968714

## Sheet: Figure 2c, d
Figure 2c
	Cys mutants - Western blots
										Cys mutations
										TM1		TM2		TM3		TM4		TM5		TM6		TM7
										1.33	T16C	2.59	L72C	3.23	F88C	4.47	L139C	5.37	L185C	6.49	V246C	7.33	D273C
										1.35	F18C	2.63	Y76C	3.27	V92C	4.48	V140C	5.38	I186C	6.51	H248C	7.35	H275C
										1.37	I20C					4.51	V143C	5.39	I187C	6.53	V250C	7.37	V277C
										1.38	V21C					4.53	I145C	5.4	H188C	6.54	V251C	7.38	T278C
										1.39	Y22C					4.54	V146C	5.42	F190C	6.56	L253C
										1.41	I24C					4.55	G147C	5.43	I191C
Figure 2d																4.56	A148C	5.45	F193C
																4.57	A149C	5.47	F195C
																4.58	S150C	5.48	F196C
																4.59	Y151C	5.59	L207C
																4.6	F152C
																4.61	L153C
																4.62	I154C
																4.63	L155C
																4.64	D156C

## Sheet: Figure 3
Figure 3a	Cys mutants - Western blots
Figure 3b-k
		Dimer（%）			Oligomer（%）
		N=1	N=2	N=3	N=1	N=2	N=3
I1.37		55.35	35.31	45.57	12.57	22.95	14.81
G4.55		36.66	33.38	28.69	9.74	9.13	6.61
I1.37-G4.55		38.61	28.62	37.15	42.01	47.16	38.77
Y4.59		74.73	45.3	57.02	10.48	14.05	17.65
I1.37-Y4.59		27.15	23.55	32.97	53.4	62.74	51.83
I4.62		78.02	62.98	68.24	15.63	14.28	14.94
I1.37-Y4.62		32.26	25.18	29.24	62.42	61.51	61.49
L4.63		41.43	24.63	35.93	16.7	6.74	13.83
I1.37-L4.63		47.67	41.84	40.22	34.84	32.08	33.24
I5.38		71.88	50.17	63.95	17.61	7.25	14.85
I1.37-I5.38		21.49	19.93	20.34	73.96	72.02	70.47

## Sheet: Figure 4a
Figure 4a
	WT		I20C 1.37		G147C 4.55		Y151C 4.59		I154C 4.62		L155C 4.63		I186C 5.38
CuP	-	+	-	+	-	+	-	+	-	+	-	+	-	+
N=1	1	1	1.032	2.266	1.107	1.231	1.016	1.621	0.883	1.865	1.045	1.293	1.093	1.217
N=2	1	1	0.872	2.695	1.079	1.151	0.968	1.534	1.027	1.599	0.86	1.233	0.898	1.313
N=3	1	1	1.034	2.934	0.99	1.273	0.909	1.849	0.978	1.794	0.869	1.51	0.804	1.406

## Sheet: Figure 4b
Figure 4b
	WT		I20C 1.37 + G147C 4.55		I20C 1.37 + Y151C 4.59		I20C 1.37 + I154C 4.62		I20C 1.37 + L155C 4.63		I20C 1.37 + I186C 5.38
CuP	-	+	-	+	-	+	-	+	-	+	-	+
N=1	1	1	1.02	2.569	1.256	3.214	1.038	3.201	1.449	3.722	1.355	3.769
N=2	1	1	0.849	4.086	0.939	2.956	0.825	3.692	0.915	3.075	1.008	4.527
N=3	1	1	1.074	3.101	1.054	4.159	1.094	4.196	1.215	4.275	1.168	4.635

## Sheet: Figure 4c
Figure 4c
	WT		I20C 1.37		G147C 4.55		Y151C 4.59		I154C 4.62		L155C 4.63		I186C 5.38
CuP	-	+	-	+	-	+	-	+	-	+	-	+	-	+
N=1	1	1	0.650433	0.1399	1.0174	0.505967	1.05913	0.318433	0.384367	0.2738	1.00173	0.517867	0.890433	0.166667
N=2	1	1	0.544567	0.303433	0.839167	0.5586	1.08913	0.3138	0.4806	0.300033	1.18413	0.737933	0.802333	0.1759
N=3	1	1	0.560067	0.297267	0.8663	0.614267	1.0756	0.442267	0.436033	0.2506	1.1628	0.656033	0.7597	0.186733

## Sheet: Figure 4d
Figure 4d
	WT		I20C 1.37 + G147C 4.55		I20C 1.37 + Y151C 4.59		I20C 1.37 + I154C 4.62		I20C 1.37 + L155C 4.63		I20C 1.37 + I186C 5.38
CuP	-	+	-	+	-	+	-	+	-	+	-	+
N=1	1	1	0.349567	0.0446333	0.412167	0.0505667	0.142633	0.0327667	0.396533	0.0774	0.283467	0.0178667
N=2	1	1	0.368233	0.0862	0.610433	0.0586333	0.213167	0.0551667	0.4438	0.0896667	0.323633	0.0241333
N=3	1	1	0.3818	0.140033	0.6589	0.113033	0.2403	0.0761667	0.511633	0.1155	0.2946	0.0491333

## Sheet: Figure 4e
Figure 4e
											Dimer (%)
											WT	Y4.59C + I4.62 C
										N=1	10.9	24.26
										N=2	6.62	29.51
										N=3	3	26.45

[truncated: 66 more sheets: Figure 4f, Figure 4g, Figure 5b, Figure 5c, Figure 5d, Figure 6a, Figure 6b, Figure 6c, Figure 6d, Figure 6e, Figure 6f, Figure 7b, Figure 7c, Figure 7d, Figure 8a, Figure 8b, Figure 8d, Figure 8e, Figure 8f-h, Supp Figure 1b …]
